# Supplementary material for: Integrated Hunting Strategies for African Swine Fever Control in Wild Boar: A Comparative Review of Experiences in European Continent
Source: Vet Sci. 2026 Mar 31;13(4):340. doi: 10.3390/vetsci13040340 (PMC13120140; doi:10.3390/vetsci13040340)
Supplement: Supplementary file 1 [file vetsci-13-00340-s001.zip › Table S1.xlsx]

## Sheet: Results of PUBMED research
35367934,"Combining hunting and intensive carcass removal to eradicate African swine fever from wild boar populations","Gervasi V, Gubertì V.","Prev Vet Med. 2022 Jun	203:105633. doi: 10.1016/j.prevetmed.2022.105633. Epub 2022 Mar 29.","Gervasi V","Prev Vet Med","2022","2022/04/03","PMC9127340","","10.1016/j.prevetmed.2022.105633"
36054970,"Effects of habitat fragmentation and hunting activities on African swine fever dynamics among wild boar populations","Salazar LG, Rose N, Hayes B, Hammami P, Baubet E, Desvaux S, Andraud M.","Prev Vet Med. 2022 Nov	208:105750. doi: 10.1016/j.prevetmed.2022.105750. Epub 2022 Aug 18.","Salazar LG","Prev Vet Med","2022","2022/09/02","","","10.1016/j.prevetmed.2022.105750"
37760213,"African Swine Fever in Wild Boar: German Hunters' Perception of Surveillance and Control-A Questionnaire Study","Rogoll L, Schulz K, Conraths FJ, Sauter-Louis C.","Animals (Basel). 2023 Sep 5	13(18):2813. doi: 10.3390/ani13182813.","Rogoll L","Animals (Basel)","2023","2023/09/28","PMC10525383","","10.3390/ani13182813"
32625980,"African swine fever in wild boar","EFSA Panel on Animal Health and Welfare (AHAW)	More S, Miranda MA, Bicout D, Bøtner A, Butterworth A, Calistri P, Edwards S, Garin-Bastuji B, Good M, Michel V, Raj M, Nielsen SS, Sihvonen L, Spoolder H, Stegeman JA, Velarde A, Willeberg P, Winckler C, Depner K, Guberti V, Masiulis M, Olsevskis E, Satran P, Spiridon M, Thulke HH, Vilrop A, Wozniakowski G, Bau A, Broglia A, Cortiñas Abrahantes J, Dhollander S, Gogin A, Muñoz Gajardo I, Verdonck…	16(7):e05344. doi: 10.2903/j.efsa.2018.5344. eCollection 2018 Jul.","EFSA Panel on Animal Health and Welfare (AHAW)","EFSA J","2018","2020/07/07","PMC7009363","","10.2903/j.efsa.2018.5344"
34208894,"African Swine Fever and Its Epidemiological Course in Lithuanian Wild Boar","Schulz K, Masiulis M, Staubach C, Malakauskas A, Pridotkas G, Conraths FJ, Sauter-Louis C.","Viruses. 2021 Jun 30	13(7):1276. doi: 10.3390/v13071276.","Schulz K","Viruses","2021","2021/07/02","PMC8310040","","10.3390/v13071276"
38257836,"Passive Surveillance as a Key Tool for African Swine Fever Eradication in Wild Boar: A Protocol to Find Carcasses Tested and Validated in the Mediterranean Island of Sardinia","Coradduzza E, Loi F, Porcu F, Mandas D, Secci F, Pisanu ME, Pasini C, Zuddas C, Cherchi M, Denurra D, Bandino E, Pintore A, Guberti V, Cappai S.","Viruses. 2024 Jan 18	16(1):136. doi: 10.3390/v16010136.","Coradduzza E","Viruses","2024","2024/01/23","PMC10820949","","10.3390/v16010136"
34578251,"African Swine Fever in Wild Boar (Poland 2020): Passive and Active Surveillance Analysis and Further Perspectives","Frant MP, Gal-Cisoń A, Bocian Ł, Ziętek-Barszcz A, Niemczuk K, Woźniakowski G, Szczotka-Bochniarz A.","Pathogens. 2021 Sep 19	10(9):1219. doi: 10.3390/pathogens10091219.","Frant MP","Pathogens","2021","2021/09/28","PMC8465799","","10.3390/pathogens10091219"
33844467,"African Swine Fever in wild boar: Assessing interventions in South Korea","Jo YS, Gortázar C.","Transbound Emerg Dis. 2021 Sep	68(5):2878-2889. doi: 10.1111/tbed.14106. Epub 2021 Apr 27.","Jo YS","Transbound Emerg Dis","2021","2021/04/12","","","10.1111/tbed.14106"
35594606,"Towards risk-based surveillance of African Swine Fever in Switzerland","Vargas-Amado ME, Carmo LP, Berezowski J, Fischer C, Santos MJ, Grütter R.","Prev Vet Med. 2022 Jul	204:105661. doi: 10.1016/j.prevetmed.2022.105661. Epub 2022 Apr 29.","Vargas-Amado ME","Prev Vet Med","2022","2022/05/20","","","10.1016/j.prevetmed.2022.105661"
31940693,"Evaluation of the cost-effectiveness of ASF detection with or without the use of on-field tests in different scenarios, in Sardinia","Cappai S, Loi F, Rolesu S, Coccollone A, Laddomada A, Sgarangella F, Masala S, Bitti G, Floris V, Desini P.","J Vet Sci. 2020 Mar	21(2):e14. doi: 10.4142/jvs.2020.21.e14.","Cappai S","J Vet Sci","2020","2020/01/16","PMC7113566","","10.4142/jvs.2020.21.e14"
32372476,"African swine fever in Latvian wild boar-A step closer to elimination","Oļševskis E, Schulz K, Staubach C, Seržants M, Lamberga K, Pūle D, Ozoliņš J, Conraths FJ, Sauter-Louis C.","Transbound Emerg Dis. 2020 Nov	67(6):2615-2629. doi: 10.1111/tbed.13611. Epub 2020 May 31.","Oļševskis E","Transbound Emerg Dis","2020","2020/05/07","","","10.1111/tbed.13611"
34255414,"African swine fever endemic persistence in wild boar populations: Key mechanisms explored through modelling","Gervasi V, Guberti V.","Transbound Emerg Dis. 2021 Sep	68(5):2812-2825. doi: 10.1111/tbed.14194. Epub 2021 Jul 13.","Gervasi V","Transbound Emerg Dis","2021","2021/07/13","PMC9292501","","10.1111/tbed.14194"
35215081,"African Swine Fever Survey in a European Context","de la Torre A, Bosch J, Sánchez-Vizcaíno JM, Ito S, Muñoz C, Iglesias I, Martínez-Avilés M.","Pathogens. 2022 Jan 23	11(2):137. doi: 10.3390/pathogens11020137.","de la Torre A","Pathogens","2022","2022/02/26","PMC8878522","","10.3390/pathogens11020137"
27314611,"African Swine Fever Epidemic, Poland, 2014-2015","Śmietanka K, Woźniakowski G, Kozak E, Niemczuk K, Frączyk M, Bocian Ł, Kowalczyk A, Pejsak Z.","Emerg Infect Dis. 2016 Jul	22(7):1201-7. doi: 10.3201/eid2207.151708.","Śmietanka K","Emerg Infect Dis","2016","2016/06/18","PMC4918169","","10.3201/eid2207.151708"
40303069,"First Outbreak of African Swine Fever in Sweden: Local Epidemiology, Surveillance, and Eradication Strategies","Chenais E, Ahlberg V, Andersson K, Banihashem F, Björk L, Cedersmyg M, Ernholm L, Frössling J, Gustafsson W, Hellqvist Björnerot L, Hultén C, Kim H, Leijon M, Lindström A, Liu L, Nilsson A, Nöremark M, Olofsson KM, Pettersson E, Rosendal T, Sjölund M, Thurfjell H, Widgren S, W…	2024:6071781. doi: 10.1155/2024/6071781. eCollection 2024.","Chenais E","Transbound Emerg Dis","2024","2025/04/30","PMC12017073","","10.1155/2024/6071781"
33028388,"African swine fever in the Lithuanian wild boar population in 2018: a snapshot","Pautienius A, Schulz K, Staubach C, Grigas J, Zagrabskaite R, Buitkuviene J, Stankevicius R, Streimikyte Z, Oberauskas V, Zienius D, Salomskas A, Sauter-Louis C, Stankevicius A.","Virol J. 2020 Oct 7	17(1):148. doi: 10.1186/s12985-020-01422-x.","Pautienius A","Virol J","2020","2020/10/08","PMC7542886","","10.1186/s12985-020-01422-x"
36670838,"Simulating Hunting Effects on the Wild Boar Population and African Swine Fever Expansion Using Agent-Based Modeling","Ko C, Cho W, Hwang B, Chang B, Kang W, Ko DW.","Animals (Basel). 2023 Jan 14	13(2):298. doi: 10.3390/ani13020298.","Ko C","Animals (Basel)","2023","2023/01/21","PMC9854879","","10.3390/ani13020298"
32564507,"Predicting spread and effective control measures for African swine fever-Should we blame the boars?","Taylor RA, Podgórski T, Simons RRL, Ip S, Gale P, Kelly LA, Snary EL.","Transbound Emerg Dis. 2021 Mar	68(2):397-416. doi: 10.1111/tbed.13690. Epub 2020 Aug 6.","Taylor RA","Transbound Emerg Dis","2021","2020/06/22","","","10.1111/tbed.13690"
34573659,"A Review of Environmental Risk Factors for African Swine Fever in European Wild Boar","Bergmann H, Schulz K, Conraths FJ, Sauter-Louis C.","Animals (Basel). 2021 Sep 14	11(9):2692. doi: 10.3390/ani11092692.","Bergmann H","Animals (Basel)","2021","2021/09/28","PMC8465043","","10.3390/ani11092692"
37223755,"Epidemiological analysis of African swine fever in the European Union during 2022","European Food Safety Authority (EFSA)	Ståhl K, Boklund A, Podgórski T, Vergne T, Abrahantes JC, Papanikolaou A, Zancanaro G, Mur L.","EFSA J. 2023 May 22	21(5):e08016. doi: 10.2903/j.efsa.2023.8016. eCollection 2023 May.","European Food Safety Authority (EFSA)","EFSA J","2023","2023/05/24","PMC10201408","","10.2903/j.efsa.2023.8016"
37376532,"Risk Factor Impact on African Swine Fever Transmission in Different Extensive Pig Production Settings in Serbia","Plut J, Hajdinjak M, Prodanov-Radulović J, Grubač S, Djurdjević B, Štukelj M.","Viruses. 2023 May 24	15(6):1232. doi: 10.3390/v15061232.","Plut J","Viruses","2023","2023/06/28","PMC10301003","","10.3390/v15061232"
31906007,"Evaluation of the Efficiency of Active and Passive Surveillance in the Detection of African Swine Fever in Wild Boar","Gervasi V, Marcon A, Bellini S, Guberti V.","Vet Sci. 2019 Dec 30	7(1):5. doi: 10.3390/vetsci7010005.","Gervasi V","Vet Sci","2019","2020/01/08","PMC7157621","","10.3390/vetsci7010005"
32145154,"African swine fever in wild boar, South Korea, 2019","Jo YS, Gortázar C.","Transbound Emerg Dis. 2020 Sep	67(5):1776-1780. doi: 10.1111/tbed.13532. Epub 2020 Mar 16.","Jo YS","Transbound Emerg Dis","2020","2020/03/08","","","10.1111/tbed.13532"
36376925,"The perceptions of Lithuanian hunters towards African swine fever using a participatory approach","Stončiūtė E, Malakauskas A, Conraths FJ, Masiulis M, Sauter-Louis C, Schulz K.","BMC Vet Res. 2022 Nov 14	18(1):401. doi: 10.1186/s12917-022-03509-9.","Stončiūtė E","BMC Vet Res","2022","2022/11/15","PMC9660124","","10.1186/s12917-022-03509-9"
34273834,"Differences in wild boar spatial behaviour among land uses and management scenarios in Mediterranean ecosystems","Laguna E, Barasona JA, Vicente J, Keuling O, Acevedo P.","Sci Total Environ. 2021 Nov 20	796:148966. doi: 10.1016/j.scitotenv.2021.148966. Epub 2021 Jul 9.","Laguna E","Sci Total Environ","2021","2021/07/17","","","10.1016/j.scitotenv.2021.148966"
40800225,"Identifying stakeholders and analyzing their concerns about African swine fever control in wild boar","Miesch J, Schulz J, Thür B, Schulz K, Frahsa A, Dürr S.","Front Vet Sci. 2025 Jul 29	12:1602027. doi: 10.3389/fvets.2025.1602027. eCollection 2025.","Miesch J","Front Vet Sci","2025","2025/08/13","PMC12341387","","10.3389/fvets.2025.1602027"
33670505,"What Do Lithuanian Hunters Think of African Swine Fever and Its Control-Perceptions","Stončiūtė E, Schulz K, Malakauskas A, Conraths FJ, Masiulis M, Sauter-Louis C.","Animals (Basel). 2021 Feb 18	11(2):525. doi: 10.3390/ani11020525.","Stončiūtė E","Animals (Basel)","2021","2021/03/06","PMC7922269","","10.3390/ani11020525"
35897007,"Estimating the risk of environmental contamination by forest users in African Swine Fever endemic areas","Gervasi V, Marcon A, Guberti V.","Acta Vet Scand. 2022 Jul 27	64(1):16. doi: 10.1186/s13028-022-00636-z.","Gervasi V","Acta Vet Scand","2022","2022/07/27","PMC9327371","","10.1186/s13028-022-00636-z"
33717352,"ASF Exit Strategy: Providing cumulative evidence of the absence of African swine fever virus circulation in wild boar populations using standard surveillance measures","European Food Safety Authority (EFSA)	Nielsen SS, Alvarez J, Bicout DJ, Calistri P, Depner K, Drewe JA, Garin-Bastuji B, Gonzales Rojas JL, Gortazar Schmidt C, Herskin M, Michel V, Miranda Chueca MÁ, Pasquali P, Roberts HC, Sihvonen LH, Spoolder H, Stahl K, Velarde A, Winckler C, Abrahantes JC, Dhollander S, Ivanciu C, Papanikolaou A, Van der Stede Y, Blome S, Guberti V, Loi F, More S, Olsevskis E, Thulke HH, Viltrop A.","EFSA J. 202…	19(3):e06419. doi: 10.2903/j.efsa.2021.6419. eCollection 2021 Mar.","European Food Safety Authority (EFSA)","EFSA J","2021","2021/03/15","PMC7926520","","10.2903/j.efsa.2021.6419"
33326058,"Foodborne Zoonoses Common in Hunted Wild Boars","Fredriksson-Ahomaa M, London L, Skrzypczak T, Kantala T, Laamanen I, Biström M, Maunula L, Gadd T.","Ecohealth. 2020 Dec	17(4):512-522. doi: 10.1007/s10393-020-01509-5. Epub 2020 Dec 16.","Fredriksson-Ahomaa M","Ecohealth","2020","2020/12/16","PMC8192372","","10.1007/s10393-020-01509-5"
38756349,"Epidemiological analysis of African swine fever in the European Union during 2023","European Food Safety Authority (EFSA)	Ståhl K, Boklund AE, Podgórski T, Vergne T, Abrahantes JC, Cattaneo E, Papanikolaou A, Mur L.","EFSA J. 2024 May 16	22(5):e8809. doi: 10.2903/j.efsa.2024.8809. eCollection 2024 May.","European Food Safety Authority (EFSA)","EFSA J","2024","2024/05/17","PMC11096997","","10.2903/j.efsa.2024.8809"
30454055,"Prevalence and spatiotemporal distribution of African swine fever in Lithuania, 2014-2017","Pautienius A, Grigas J, Pileviciene S, Zagrabskaite R, Buitkuviene J, Pridotkas G, Stankevicius R, Streimikyte Z, Salomskas A, Zienius D, Stankevicius A.","Virol J. 2018 Nov 19	15(1):177. doi: 10.1186/s12985-018-1090-8.","Pautienius A","Virol J","2018","2018/11/21","PMC6245807","","10.1186/s12985-018-1090-8"
28921878,"Simplifying sampling for African swine fever surveillance: Assessment of antibody and pathogen detection from blood swabs","Carlson J, Zani L, Schwaiger T, Nurmoja I, Viltrop A, Vilem A, Beer M, Blome S.","Transbound Emerg Dis. 2018 Feb	65(1):e165-e172. doi: 10.1111/tbed.12706. Epub 2017 Sep 17.","Carlson J","Transbound Emerg Dis","2018","2017/09/19","","","10.1111/tbed.12706"
29989552,"Wild boar and infectious diseases: evaluation of the current risk to human and domestic animal health in Switzerland: A review","Meier R, Ryser-Degiorgis M.","Schweiz Arch Tierheilkd. 2018 Jul	160(7-8):443-460. doi: 10.17236/sat00168.","Meier R","Schweiz Arch Tierheilkd","2018","2018/07/11","","","10.17236/sat00168"
40303115,"The Effect of Partial and Temporary Vaccination on African Swine Fever Eradication Rates","Gervasi V, Guberti V.","Transbound Emerg Dis. 2024 Jan 17	2024:9409991. doi: 10.1155/2024/9409991. eCollection 2024.","Gervasi V","Transbound Emerg Dis","2024","2025/04/30","PMC12016901","","10.1155/2024/9409991"
36839424,"Management of a Focal Introduction of ASF Virus in Wild Boar: The Belgian Experience","Licoppe A, De Waele V, Malengreaux C, Paternostre J, Van Goethem A, Desmecht D, Herman M, Linden A.","Pathogens. 2023 Jan 17	12(2):152. doi: 10.3390/pathogens12020152.","Licoppe A","Pathogens","2023","2023/02/25","PMC9961158","","10.3390/pathogens12020152"
40006950,"A Systematic Literature Review of Variables Associated with the Occurrence of African Swine Fever","Dhollander S, Chinchio E, Tampach S, Mur L, Méroc E, Thulke HH, Cortiñas JA, Boklund AE, Stahl K, Stegeman JA.","Viruses. 2025 Jan 30	17(2):192. doi: 10.3390/v17020192.","Dhollander S","Viruses","2025","2025/02/26","PMC11860392","","10.3390/v17020192"
33527715,"No evidence for African swine fever virus DNA in haematophagous arthropods collected at wild boar baiting sites in Estonia","Herm R, Kirik H, Vilem A, Zani L, Forth JH, Müller A, Michelitsch A, Wernike K, Werner D, Tummeleht L, Kampen H, Viltrop A.","Transbound Emerg Dis. 2021 Sep	68(5):2696-2702. doi: 10.1111/tbed.14013. Epub 2021 Mar 9.","Herm R","Transbound Emerg Dis","2021","2021/02/02","","","10.1111/tbed.14013"
32019088,"The African Swine Fever Epidemic in Wild Boar (Sus scrofa) in Lithuania (2014-2018)","Mačiulskis P, Masiulis M, Pridotkas G, Buitkuvienė J, Jurgelevičius V, Jacevičienė I, Zagrabskaitė R, Zani L, Pilevičienė S.","Vet Sci. 2020 Jan 30	7(1):15. doi: 10.3390/vetsci7010015.","Mačiulskis P","Vet Sci","2020","2020/02/06","PMC7157679","","10.3390/vetsci7010015"
26728767,"African swine fever virus transmission cycles in Central Europe: Evaluation of wild boar-soft tick contacts through detection of antibodies against Ornithodoros erraticus saliva antigen","Pietschmann J, Mur L, Blome S, Beer M, Pérez-Sánchez R, Oleaga A, Sánchez-Vizcaíno JM.","BMC Vet Res. 2016 Jan 4	12:1. doi: 10.1186/s12917-015-0629-9.","Pietschmann J","BMC Vet Res","2016","2016/01/06","PMC4698789","","10.1186/s12917-015-0629-9"
36516307,"Survey of wild boar hunter interactions with pig farming in central Europe","Jánoska F, Nagy E, Tari T, Nagy RR, Halász T, Varga G, Kovács M, Kemenszky P, Nagy G, Csivincsik Á.","Vet Med Sci. 2023 Jan	9(1):465-470. doi: 10.1002/vms3.1030. Epub 2022 Dec 14.","Jánoska F","Vet Med Sci","2023","2022/12/14","PMC9856997","","10.1002/vms3.1030"
30862947,"Epidemiological evaluation of Latvian control measures for African swine fever in wild boar on the basis of surveillance data","Schulz K, Oļševskis E, Staubach C, Lamberga K, Seržants M, Cvetkova S, Conraths FJ, Sauter-Louis C.","Sci Rep. 2019 Mar 12	9(1):4189. doi: 10.1038/s41598-019-40962-3.","Schulz K","Sci Rep","2019","2019/03/14","PMC6414528","","10.1038/s41598-019-40962-3"
33291039,"Hunters' view on the control of African swine fever in wild boar. A participatory study in Latvia","Urner N, Seržants M, Užule M, Sauter-Louis C, Staubach C, Lamberga K, Oļševskis E, Conraths FJ, Schulz K.","Prev Vet Med. 2021 Jan	186:105229. doi: 10.1016/j.prevetmed.2020.105229. Epub 2020 Dec 1.","Urner N","Prev Vet Med","2021","2020/12/08","","","10.1016/j.prevetmed.2020.105229"
40155987,"Assessment of hunters' awareness of African swine fever in Samara Oblast, the Russian federation","Anastasia G, Elena K, Daria L, Tatiana B, Olga K, Ruslan G, Timofey S, Elena K.","BMC Vet Res. 2025 Mar 28	21(1):219. doi: 10.1186/s12917-025-04664-5.","Anastasia G","BMC Vet Res","2025","2025/03/29","PMC11951740","","10.1186/s12917-025-04664-5"
33976715,"Epidemiological analysis of African swine fever in the European Union (September 2019 to August 2020)","European Food Safety Authority (EFSA)	Desmecht D, Gerbier G, Gortázar Schmidt C, Grigaliuniene V, Helyes G, Kantere M, Korytarova D, Linden A, Miteva A, Neghirla I, Olsevskis E, Ostojic S, Petit T, Staubach C, Thulke HH, Viltrop A, Richard W, Wozniakowski G, Cortiñas JA, Broglia A, Dhollander S, Lima E, Papanikolaou A, Van der Stede Y, Ståhl K.","EFSA J. 2021 May 6	19(5):e06572. doi: 10.2903/j.efsa.2021.6572. eCollection 2021 May.","European Food Safety Authority (EFSA)","EFSA J","2021","2021/05/12","PMC8100952","","10.2903/j.efsa.2021.6572"
29713637,"Relevant Measures to Prevent the Spread of African Swine Fever in the European Union Domestic Pig Sector","Jurado C, Martínez-Avilés M, De La Torre A, Štukelj M, de Carvalho Ferreira HC, Cerioli M, Sánchez-Vizcaíno JM, Bellini S.","Front Vet Sci. 2018 Apr 16	5:77. doi: 10.3389/fvets.2018.00077. eCollection 2018.","Jurado C","Front Vet Sci","2018","2018/05/02","PMC5912175","","10.3389/fvets.2018.00077"
39020344,"Perceptions and practices of Swedish wild boar hunters in relation to African swine fever before the first outbreak in Sweden","Chenais E, Ernholm L, Brunzell AF, Mård K, Svensson L, Lindahl JF, Lewerin SS.","BMC Vet Res. 2024 Jul 17	20(1):320. doi: 10.1186/s12917-024-04183-9.","Chenais E","BMC Vet Res","2024","2024/07/17","PMC11253465","","10.1186/s12917-024-04183-9"
30667598,"Attenuated and non-haemadsorbing (non-HAD) genotype II African swine fever virus (ASFV) isolated in Europe, Latvia 2017","Gallardo C, Soler A, Rodze I, Nieto R, Cano-Gómez C, Fernandez-Pinero J, Arias M.","Transbound Emerg Dis. 2019 May	66(3):1399-1404. doi: 10.1111/tbed.13132. Epub 2019 Feb 18.","Gallardo C","Transbound Emerg Dis","2019","2019/01/23","","","10.1111/tbed.13132"
28116841,"Biological characterization of African swine fever virus genotype II strains from north-eastern Estonia in European wild boar","Nurmoja I, Petrov A, Breidenstein C, Zani L, Forth JH, Beer M, Kristian M, Viltrop A, Blome S.","Transbound Emerg Dis. 2017 Dec	64(6):2034-2041. doi: 10.1111/tbed.12614. Epub 2017 Jan 24.","Nurmoja I","Transbound Emerg Dis","2017","2017/01/25","","","10.1111/tbed.12614"
37242393,"Do Seropositive Wild Boars Pose a Risk for the Spread of African Swine Fever? Analysis of Field Data from Latvia and Lithuania","Oļševskis E, Masiulis M, Seržants M, Lamberga K, Šteingolde Ž, Krivko L, Cvetkova S, Buitkuvienė J, Pilevičienė S, Zani L, Denzin N, Depner K.","Pathogens. 2023 May 17	12(5):723. doi: 10.3390/pathogens12050723.","Oļševskis E","Pathogens","2023","2023/05/27","PMC10222745","","10.3390/pathogens12050723"
36678435,"The First Eighteen Months of African Swine Fever in Wild Boar in Saxony, Germany and Latvia-A Comparison","Richter M, Schulz K, Elflein T, Achterberg J, Oļševskis E, Seržants M, Lamberga K, Conraths FJ, Sauter-Louis C.","Pathogens. 2023 Jan 5	12(1):87. doi: 10.3390/pathogens12010087.","Richter M","Pathogens","2023","2023/01/21","PMC9867452","","10.3390/pathogens12010087"
32625438,"Epidemiological analyses on African swine fever in the Baltic countries and Poland","European Food Safety Authority (EFSA)	Cortiñas Abrahantes J, Gogin A, Richardson J, Gervelmeyer A.","EFSA J. 2017 Mar 23	15(3):e04732. doi: 10.2903/j.efsa.2017.4732. eCollection 2017 Mar.","European Food Safety Authority (EFSA)","EFSA J","2017","2020/07/07","PMC7010137","","10.2903/j.efsa.2017.4732"
9725185,"Serological and immunohistochemical study of African swine fever in wild boar in Spain","Pérez J, Fernández AI, Sierra MA, Herráez P, Fernández A, Martín de las Mulas J.","Vet Rec. 1998 Aug 1	143(5):136-9. doi: 10.1136/vr.143.5.136.","Pérez J","Vet Rec","1998","1998/09/02","","","10.1136/vr.143.5.136"
34986896,"Characterization and management of interaction risks between livestock and wild ungulates on outdoor pig farms in Spain","Jiménez-Ruiz S, Laguna E, Vicente J, García-Bocanegra I, Martínez-Guijosa J, Cano-Terriza D, Risalde MA, Acevedo P.","Porcine Health Manag. 2022 Jan 5	8(1):2. doi: 10.1186/s40813-021-00246-7.","Jiménez-Ruiz S","Porcine Health Manag","2022","2022/01/06","PMC8734068","","10.1186/s40813-021-00246-7"
35891404,"Changes in Estimating the Wild Boar Carcasses Sampling Effort: Applying the EFSA ASF Exit Strategy by Means of the WBC-Counter Tool","Cappai S, Baldi I, Desini P, Pintore A, Denurra D, Cherchi M, Rolesu S, Mandas D, Franzoni G, Fiori MS, Oggiano A, Feliziani F, Guberti V, Loi F.","Viruses. 2022 Jun 28	14(7):1424. doi: 10.3390/v14071424.","Cappai S","Viruses","2022","2022/07/27","PMC9319840","","10.3390/v14071424"
37737177,"Understanding the interface between European wild boar (Sus scrofa) and domestic pigs (Sus scrofa domesticus) in Sweden through a questionnaire study","Ernholm L, Ståhl K, Neimanis A, Widgren S, Sternberg-Lewerin S.","Acta Vet Scand. 2023 Sep 22	65(1):40. doi: 10.1186/s13028-023-00705-x.","Ernholm L","Acta Vet Scand","2023","2023/09/22","PMC10515417","","10.1186/s13028-023-00705-x"
40303788,"Investigation of Risk Factors Associated with the African Swine Fever Outbreaks in the Nizhny Novgorod Region of Russia, 2011-2022","Zakharova OI, Blokhin AA, Yashin IV, Burova OA, Kolbasov DV, Korennoy FI.","Transbound Emerg Dis. 2023 Sep 21	2023:6334935. doi: 10.1155/2023/6334935. eCollection 2023.","Zakharova OI","Transbound Emerg Dis","2023","2025/04/30","PMC12016854","","10.1155/2023/6334935"
32625771,"Epidemiological analyses of African swine fever in the European Union (November 2017 until November 2018)","European Food Safety Authority (EFSA)	Boklund A, Cay B, Depner K, Földi Z, Guberti V, Masiulis M, Miteva A, More S, Olsevskis E, Šatrán P, Spiridon M, Stahl K, Thulke HH, Viltrop A, Wozniakowski G, Broglia A, Cortinas Abrahantes J, Dhollander S, Gogin A, Verdonck F, Amato L, Papanikolaou A, Gortázar C.","EFSA J. 2018 Nov 29	16(11):e05494. doi: 10.2903/j.efsa.2018.5494. eCollection 2018 Nov.","European Food Safety Authority (EFSA)","EFSA J","2018","2020/07/07","PMC7009685","","10.2903/j.efsa.2018.5494"
37697408,"The illegal rearing and slaughtering of pigs in the wild on the Mediterranean island of Sardinia favor an increase in the biomass of Trichinella britovi in wild boars (Sus scrofa) but do not affect the serological prevalence of infection","Bandino E, Gomez-Morales MA, Brundu D, Soddu M, Ludovisi A, Cabras PA, Loi F, Pintore A, Pozio E.","Parasit Vectors. 2023 Sep 11	16(1):323. doi: 10.1186/s13071-023-05927-6.","Bandino E","Parasit Vectors","2023","2023/09/12","PMC10496314","","10.1186/s13071-023-05927-6"
29536638,"Management of hunting waste as control measure for tuberculosis in wild ungulates in south-central Spain","Cano-Terriza D, Risalde MA, Jiménez-Ruiz S, Vicente J, Isla J, Paniagua J, Moreno I, Gortázar C, Infantes-Lorenzo JA, García-Bocanegra I.","Transbound Emerg Dis. 2018 Oct	65(5):1190-1196. doi: 10.1111/tbed.12857. Epub 2018 Mar 13.","Cano-Terriza D","Transbound Emerg Dis","2018","2018/03/15","","","10.1111/tbed.12857"
33099152,"Application of the World Café method to discuss the efficiency of African swine fever control strategies in European wild boar (Sus scrofa) populations","Jori F, Chenais E, Boinas F, Busauskas P, Dholllander S, Fleischmann L, Olsevskis E, Rijks JM, Schulz K, Thulke HH, Viltrop A, Stahl K.","Prev Vet Med. 2020 Dec	185:105178. doi: 10.1016/j.prevetmed.2020.105178. Epub 2020 Oct 15.","Jori F","Prev Vet Med","2020","2020/10/25","","","10.1016/j.prevetmed.2020.105178"
40391334,"Epidemiological analysis of African swine fever in the European Union during 2024","European Food Safety Authority (EFSA)	Ståhl K, Boklund AE, Podgórski T, Vergne T, Aminalragia-Giamini R, Abrahantes JC, Papaleo S, Mur L.","EFSA J. 2025 May 19	23(5):e9436. doi: 10.2903/j.efsa.2025.9436. eCollection 2025 May.","European Food Safety Authority (EFSA)","EFSA J","2025","2025/05/20","PMC12086368","","10.2903/j.efsa.2025.9436"
32625356,"Epidemiological analyses of African swine fever in the Baltic States and Poland: (Update September 2016-September 2017)","European Food Safety Authority	Depner K, Gortazar C, Guberti V, Masiulis M, More S, Oļševskis E, Thulke HH, Viltrop A, Woźniakowski G, Cortiñas Abrahantes J, Gogin A, Verdonck F, Dhollander S.","EFSA J. 2017 Nov 7	15(11):e05068. doi: 10.2903/j.efsa.2017.5068. eCollection 2017 Nov.","European Food Safety Authority","EFSA J","2017","2020/07/07","PMC7009877","","10.2903/j.efsa.2017.5068"
25017975,"Suitability of faeces and tissue samples as a basis for non-invasive sampling for African swine fever in wild boar","de Carvalho Ferreira HC, Weesendorp E, Quak S, Stegeman JA, Loeffen WL.","Vet Microbiol. 2014 Aug 27	172(3-4):449-54. doi: 10.1016/j.vetmic.2014.06.016. Epub 2014 Jun 27.","de Carvalho Ferreira HC","Vet Microbiol","2014","2014/07/15","","","10.1016/j.vetmic.2014.06.016"
32818692,"Hunters' Acceptance of Measures against African Swine Fever in Wild Boar in Estonia","Urner N, Mõtus K, Nurmoja I, Schulz J, Sauter-Louis C, Staubach C, Conraths FJ, Schulz K.","Prev Vet Med. 2020 Sep	182:105121. doi: 10.1016/j.prevetmed.2020.105121. Epub 2020 Aug 11.","Urner N","Prev Vet Med","2020","2020/08/21","","","10.1016/j.prevetmed.2020.105121"
38172492,"Identification of predilection sites for wild boar carcass search based on spatial analysis of Latvian ASF surveillance data","Rogoll L, Schulz K, Staubach C, Oļševskis E, Seržants M, Lamberga K, Conraths FJ, Sauter-Louis C.","Sci Rep. 2024 Jan 3	14(1):382. doi: 10.1038/s41598-023-50477-7.","Rogoll L","Sci Rep","2024","2024/01/03","PMC10764341","","10.1038/s41598-023-50477-7"
32296720,"Evolution of the ASF Infection Stage in Wild Boar Within the EU (2014-2018)","Martínez-Avilés M, Iglesias I, De La Torre A.","Front Vet Sci. 2020 Apr 1	7:155. doi: 10.3389/fvets.2020.00155. eCollection 2020.","Martínez-Avilés M","Front Vet Sci","2020","2020/04/17","PMC7141172","","10.3389/fvets.2020.00155"
32850993,"Disease-Induced Mortality Outweighs Hunting in Causing Wild Boar Population Crash After African Swine Fever Outbreak","Morelle K, Bubnicki J, Churski M, Gryz J, Podgórski T, Kuijper DPJ.","Front Vet Sci. 2020 Jul 28	7:378. doi: 10.3389/fvets.2020.00378. eCollection 2020.","Morelle K","Front Vet Sci","2020","2020/08/28","PMC7399055","","10.3389/fvets.2020.00378"
36558800,"A Novel Tool to Assess the Risk for African Swine Fever in Hunting Environments: The Balkan Experience","Orrico M, Hovari M, Beltrán-Alcrudo D.","Pathogens. 2022 Dec 3	11(12):1466. doi: 10.3390/pathogens11121466.","Orrico M","Pathogens","2022","2022/12/23","PMC9787848","","10.3390/pathogens11121466"
37889705,"Eleven Years of Health Monitoring in Wild Boars (Sus scrofa) in the Emilia-Romagna Region (Italy)","Rossi A, Santi A, Barsi F, Casadei G, Di Donato A, Fontana MC, Galletti G, Garbarino CA, Lombardini A, Musto C, Prosperi A, Pupillo G, Rugna G, Tamba M.","Animals (Basel). 2023 May 31	13(11):1832. doi: 10.3390/ani13111832.","Rossi A","Animals (Basel)","2023","2023/10/27","PMC10252029","","10.3390/ani13111832"
40002992,"Risk Factors for African Swine Fever in Wild Boar in Russia: Application of Regression for Classification Algorithms","Zakharova OI, Liskova EA.","Animals (Basel). 2025 Feb 11	15(4):510. doi: 10.3390/ani15040510.","Zakharova OI","Animals (Basel)","2025","2025/02/26","PMC11851450","","10.3390/ani15040510"
36986355,"Evaluation of Biosecurity Measures in Pig Holdings in Slovenia as a Risk Assessment for the Introduction of African Swine Fever Virus","Plut J, Knific T, Golinar Oven I, Vengušt G, Štukelj M.","Pathogens. 2023 Mar 9	12(3):434. doi: 10.3390/pathogens12030434.","Plut J","Pathogens","2023","2023/03/29","PMC10058768","","10.3390/pathogens12030434"
33937371,"A Comparison of Perceptions of Estonian and Latvian Hunters With Regard to the Control of African Swine Fever","Urner N, Sauter-Louis C, Staubach C, Conraths FJ, Schulz K.","Front Vet Sci. 2021 Apr 14	8:642126. doi: 10.3389/fvets.2021.642126. eCollection 2021.","Urner N","Front Vet Sci","2021","2021/05/03","PMC8079805","","10.3389/fvets.2021.642126"
41096378,"Attitudes and Beliefs of Wild Boar Hunters in Croatia Towards Preventing and Controlling African Swine Fever","Pečurlić L, Florijančić T, Vukšić Končevski N, Deže D, Jelić Milković S.","Animals (Basel). 2025 Sep 24	15(19):2782. doi: 10.3390/ani15192782.","Pečurlić L","Animals (Basel)","2025","2025/10/16","PMC12523384","","10.3390/ani15192782"
34834952,"First Genomic Evidence of Dual African Swine Fever Virus Infection: Case Report from Recent and Historical Outbreaks in Sardinia","Fiori MS, Ferretti L, Floris M, Loi F, Nardo AD, Sechi AM, Ladu A, Puggioni G, Sanna D, Scarpa F, Sanna ML, Madrau MP, Torresi C, Sirica R, Evangelista E, Oggiano A, Dei Giudici S.","Viruses. 2021 Oct 25	13(11):2145. doi: 10.3390/v13112145.","Fiori MS","Viruses","2021","2021/11/27","PMC8618892","","10.3390/v13112145"
37402208,"The Role of Wild Boars in the Circulation of Tick-Borne Pathogens: The First Evidence of Rickettsia monacensis Presence","Matei IA, Kalmár Z, Balea A, Mihaiu M, Sándor AD, Cocian A, Crăciun S, Bouari C, Briciu VT, Fiț N.","Animals (Basel). 2023 May 24	13(11):1743. doi: 10.3390/ani13111743.","Matei IA","Animals (Basel)","2023","2023/07/04","PMC10252030","","10.3390/ani13111743"
32249548,"To sample or not to sample? Detection of African swine fever in wild boar killed in road traffic accidents","Schulz K, Conraths FJ, Staubach C, Viltrop A, Oļševskis E, Nurmoja I, Lamberga K, Sauter-Louis C.","Transbound Emerg Dis. 2020 Sep	67(5):1816-1819. doi: 10.1111/tbed.13560. Epub 2020 Apr 14.","Schulz K","Transbound Emerg Dis","2020","2020/04/07","","","10.1111/tbed.13560"
25100620,"Attitudes and Beliefs of Pig Farmers and Wild Boar Hunters Towards Reporting of African Swine Fever in Bulgaria, Germany and the Western Part of the Russian Federation","Vergne T, Guinat C, Petkova P, Gogin A, Kolbasov D, Blome S, Molia S, Pinto Ferreira J, Wieland B, Nathues H, Pfeiffer DU.","Transbound Emerg Dis. 2016 Apr	63(2):e194-204. doi: 10.1111/tbed.12254. Epub 2014 Aug 6.","Vergne T","Transbound Emerg Dis","2016","2014/08/08","","","10.1111/tbed.12254"
31821736,"Assessment of the impact of forestry and leisure activities on wild boar spatial disturbance with a potential application to ASF risk of spread","Petit K, Dunoyer C, Fischer C, Hars J, Baubet E, López-Olvera JR, Rossi S, Collin E, Le Potier MF, Belloc C, Peroz C, Rose N, Vaillancourt JP, Saegerman C.","Transbound Emerg Dis. 2020 May	67(3):1164-1176. doi: 10.1111/tbed.13447. Epub 2019 Dec 21.","Petit K","Transbound Emerg Dis","2020","2019/12/11","","","10.1111/tbed.13447"
40909124,"From Catastrophe to Hope: Hunters' Experiences in the Eradication of Sweden's First African Swine Fever Outbreak","Gröndal H, Stenberg H, Ståhl K, Lewerin SS, Chenais E.","Transbound Emerg Dis. 2025 Aug 27	2025:6407552. doi: 10.1155/tbed/6407552. eCollection 2025.","Gröndal H","Transbound Emerg Dis","2025","2025/09/05","PMC12408132","","10.1155/tbed/6407552"
32725949,"Health profile of free-range wild boar (Sus scrofa) subpopulations hunted in Santa Catarina State, Brazil","Severo DRT, Werlang RA, Mori AP, Baldi KRA, Mendes RE, Surian SRS, Coldebella A, Kramer B, Trevisol IM, Gomes TMA, Silva VS.","Transbound Emerg Dis. 2021 Mar	68(2):857-869. doi: 10.1111/tbed.13752. Epub 2020 Aug 14.","Severo DRT","Transbound Emerg Dis","2021","2020/07/30","","","10.1111/tbed.13752"
41036082,"Wild boar trade and African swine fever risk of introduction into new territories: A quantitative release assessment with retrospective data of wild boar shipments to France and Spain (2010-2017)","Jori F, Pleydell D, Burnichon E, Casal J, Barasona JA.","One Health. 2025 Sep 13	21:101185. doi: 10.1016/j.onehlt.2025.101185. eCollection 2025 Dec.","Jori F","One Health","2025","2025/10/02","PMC12482638","","10.1016/j.onehlt.2025.101185"
38951881,"From virtually extinct to superabundant in 35 years: establishment, population growth and shifts in management focus of the Swedish wild boar (Sus scrofa) population","Bergqvist G, Kindberg J, Elmhagen B.","BMC Zool. 2024 Jul 1	9(1):14. doi: 10.1186/s40850-024-00202-2.","Bergqvist G","BMC Zool","2024","2024/07/02","PMC11218266","","10.1186/s40850-024-00202-2"
33317026,"The Relationship between Hunting Methods and the Sex, Age and Body Mass of Wild Boar Sus scrofa","Kamieniarz R, Jankowiak Ł, Fratczak M, Panek M, Wojtczak J, Tryjanowski P.","Animals (Basel). 2020 Dec 9	10(12):2345. doi: 10.3390/ani10122345.","Kamieniarz R","Animals (Basel)","2020","2020/12/15","PMC7764782","","10.3390/ani10122345"
31572734,"Standardized Risk Analysis Approach Aimed to Evaluate the Last African Swine Fever Eradication Program Performance, in Sardinia","Loi F, Cappai S, Coccollone A, Rolesu S.","Front Vet Sci. 2019 Sep 13	6:299. doi: 10.3389/fvets.2019.00299. eCollection 2019.","Loi F","Front Vet Sci","2019","2019/10/02","PMC6753231","","10.3389/fvets.2019.00299"
33340089,"Effects of social structure and management on risk of disease establishment in wild pigs","Yang A, Schlichting P, Wight B, Anderson WM, Chinn SM, Wilber MQ, Miller RS, Beasley JC, Boughton RK, VerCauteren KC, Wittemyer G, Pepin KM.","J Anim Ecol. 2021 Apr	90(4):820-833. doi: 10.1111/1365-2656.13412. Epub 2021 Jan 9.","Yang A","J Anim Ecol","2021","2020/12/19","","","10.1111/1365-2656.13412"
26264251,"Trichinella britovi from domestic to wild animals of Sardinia, Italy","Bandino E, Goddi L, Mulas M, Murgia MC, Soddu M, Marucci G, Pezzotti P, Cabras PA, Pozio E.","Vet Parasitol. 2015 Sep 15	212(3-4):262-6. doi: 10.1016/j.vetpar.2015.07.020. Epub 2015 Jul 26.","Bandino E","Vet Parasitol","2015","2015/08/13","","","10.1016/j.vetpar.2015.07.020"
20422522,"Geographic information systems: a useful tool to approach African swine fever surveillance management of wild pig populations","Rolesu S, Aloi D, Ghironi A, Oggiano N, Oggiano A, Puggioni G, Patta C, Farina S, Montinaro S.","Vet Ital. 2007 Jul-Sep	43(3):463-7.","Rolesu S","Vet Ital","2007","2010/04/28","","",""
32051021,"Humoral immune response of pigs, Sus scrofa domesticus, upon repeated exposure to blood-feeding by Ornithodoros turicata Duges (Ixodida: Argasidae)","Kim HJ, Krishnavajhala A, Armstrong BA, Pérez de León AA, Filatov S, Teel PD, Lopez JE.","Parasit Vectors. 2020 Feb 12	13(1):66. doi: 10.1186/s13071-020-3931-8.","Kim HJ","Parasit Vectors","2020","2020/02/14","PMC7017561","","10.1186/s13071-020-3931-8"
32214940,"A serological survey of selected pathogens in wild boar (Sus scrofa) in northern Turkey","Albayrak H, Ozan E, Cavunt A.","Eur J Wildl Res. 2013	59(6):893-897. doi: 10.1007/s10344-013-0743-6. Epub 2013 Jun 18.","Albayrak H","Eur J Wildl Res","2013","2020/03/28","PMC7088142","","10.1007/s10344-013-0743-6"
39047357,"A methodological framework to characterize the wildlife-livestock interface: The case of wild boar in mainland Spain","Ruiz-Rodríguez C, Blanco-Aguiar JA, Fernández-López J, Acevedo P, Montoro V, Illanas S, Peralbo-Moreno A, Herraiz C, Vicente J.","Prev Vet Med. 2024 Sep	230:106280. doi: 10.1016/j.prevetmed.2024.106280. Epub 2024 Jul 9.","Ruiz-Rodríguez C","Prev Vet Med","2024","2024/07/24","","","10.1016/j.prevetmed.2024.106280"
40732756,"First Report of Triple Viral Co-Infection (PPV, PCV2, PCMV) in Wild Boars in the Western Balkans","Glišić D, Šolaja S, Stevan K, Milićević V, Vučićević M, Aleksić J, Davitkov D.","Pathogens. 2025 Jul 18	14(7):710. doi: 10.3390/pathogens14070710.","Glišić D","Pathogens","2025","2025/07/30","PMC12297869","","10.3390/pathogens14070710"

## Sheet: Selected Manuscript
35367934,"Combining hunting and intensive carcass removal to eradicate African swine fever from wild boar populations","Gervasi V, Gubertì V.","Prev Vet Med. 2022 Jun	203:105633. doi: 10.1016/j.prevetmed.2022.105633. Epub 2022 Mar 29.","Gervasi V","Prev Vet Med","2022","2022/04/03","PMC9127340","","10.1016/j.prevetmed.2022.105633"
36054970,"Effects of habitat fragmentation and hunting activities on African swine fever dynamics among wild boar populations","Salazar LG, Rose N, Hayes B, Hammami P, Baubet E, Desvaux S, Andraud M.","Prev Vet Med. 2022 Nov	208:105750. doi: 10.1016/j.prevetmed.2022.105750. Epub 2022 Aug 18.","Salazar LG","Prev Vet Med","2022","2022/09/02","","","10.1016/j.prevetmed.2022.105750"
37760213,"African Swine Fever in Wild Boar: German Hunters' Perception of Surveillance and Control-A Questionnaire Study","Rogoll L, Schulz K, Conraths FJ, Sauter-Louis C.","Animals (Basel). 2023 Sep 5	13(18):2813. doi: 10.3390/ani13182813.","Rogoll L","Animals (Basel)","2023","2023/09/28","PMC10525383","","10.3390/ani13182813"
32625980,"African swine fever in wild boar","EFSA Panel on Animal Health and Welfare (AHAW)	More S, Miranda MA, Bicout D, Bøtner A, Butterworth A, Calistri P, Edwards S, Garin-Bastuji B, Good M, Michel V, Raj M, Nielsen SS, Sihvonen L, Spoolder H, Stegeman JA, Velarde A, Willeberg P, Winckler C, Depner K, Guberti V, Masiulis M, Olsevskis E, Satran P, Spiridon M, Thulke HH, Vilrop A, Wozniakowski G, Bau A, Broglia A, Cortiñas Abrahantes J, Dhollander S, Gogin A, Muñoz Gajardo I, Verdonck…	16(7):e05344. doi: 10.2903/j.efsa.2018.5344. eCollection 2018 Jul.","EFSA Panel on Animal Health and Welfare (AHAW)","EFSA J","2018","2020/07/07","PMC7009363","","10.2903/j.efsa.2018.5344"
32372476,"African swine fever in Latvian wild boar-A step closer to elimination","Oļševskis E, Schulz K, Staubach C, Seržants M, Lamberga K, Pūle D, Ozoliņš J, Conraths FJ, Sauter-Louis C.","Transbound Emerg Dis. 2020 Nov	67(6):2615-2629. doi: 10.1111/tbed.13611. Epub 2020 May 31.","Oļševskis E","Transbound Emerg Dis","2020","2020/05/07","","","10.1111/tbed.13611"
40303069,"First Outbreak of African Swine Fever in Sweden: Local Epidemiology, Surveillance, and Eradication Strategies","Chenais E, Ahlberg V, Andersson K, Banihashem F, Björk L, Cedersmyg M, Ernholm L, Frössling J, Gustafsson W, Hellqvist Björnerot L, Hultén C, Kim H, Leijon M, Lindström A, Liu L, Nilsson A, Nöremark M, Olofsson KM, Pettersson E, Rosendal T, Sjölund M, Thurfjell H, Widgren S, W…	2024:6071781. doi: 10.1155/2024/6071781. eCollection 2024.","Chenais E","Transbound Emerg Dis","2024","2025/04/30","PMC12017073","","10.1155/2024/6071781"
36670838,"Simulating Hunting Effects on the Wild Boar Population and African Swine Fever Expansion Using Agent-Based Modeling","Ko C, Cho W, Hwang B, Chang B, Kang W, Ko DW.","Animals (Basel). 2023 Jan 14	13(2):298. doi: 10.3390/ani13020298.","Ko C","Animals (Basel)","2023","2023/01/21","PMC9854879","","10.3390/ani13020298"
32564507,"Predicting spread and effective control measures for African swine fever-Should we blame the boars?","Taylor RA, Podgórski T, Simons RRL, Ip S, Gale P, Kelly LA, Snary EL.","Transbound Emerg Dis. 2021 Mar	68(2):397-416. doi: 10.1111/tbed.13690. Epub 2020 Aug 6.","Taylor RA","Transbound Emerg Dis","2021","2020/06/22","","","10.1111/tbed.13690"
34573659,"A Review of Environmental Risk Factors for African Swine Fever in European Wild Boar","Bergmann H, Schulz K, Conraths FJ, Sauter-Louis C.","Animals (Basel). 2021 Sep 14	11(9):2692. doi: 10.3390/ani11092692.","Bergmann H","Animals (Basel)","2021","2021/09/28","PMC8465043","","10.3390/ani11092692"
36376925,"The perceptions of Lithuanian hunters towards African swine fever using a participatory approach","Stončiūtė E, Malakauskas A, Conraths FJ, Masiulis M, Sauter-Louis C, Schulz K.","BMC Vet Res. 2022 Nov 14	18(1):401. doi: 10.1186/s12917-022-03509-9.","Stončiūtė E","BMC Vet Res","2022","2022/11/15","PMC9660124","","10.1186/s12917-022-03509-9"
33670505,"What Do Lithuanian Hunters Think of African Swine Fever and Its Control-Perceptions","Stončiūtė E, Schulz K, Malakauskas A, Conraths FJ, Masiulis M, Sauter-Louis C.","Animals (Basel). 2021 Feb 18	11(2):525. doi: 10.3390/ani11020525.","Stončiūtė E","Animals (Basel)","2021","2021/03/06","PMC7922269","","10.3390/ani11020525"
33717352,"ASF Exit Strategy: Providing cumulative evidence of the absence of African swine fever virus circulation in wild boar populations using standard surveillance measures","European Food Safety Authority (EFSA)	Nielsen SS, Alvarez J, Bicout DJ, Calistri P, Depner K, Drewe JA, Garin-Bastuji B, Gonzales Rojas JL, Gortazar Schmidt C, Herskin M, Michel V, Miranda Chueca MÁ, Pasquali P, Roberts HC, Sihvonen LH, Spoolder H, Stahl K, Velarde A, Winckler C, Abrahantes JC, Dhollander S, Ivanciu C, Papanikolaou A, Van der Stede Y, Blome S, Guberti V, Loi F, More S, Olsevskis E, Thulke HH, Viltrop A.","EFSA J. 202…	19(3):e06419. doi: 10.2903/j.efsa.2021.6419. eCollection 2021 Mar.","European Food Safety Authority (EFSA)","EFSA J","2021","2021/03/15","PMC7926520","","10.2903/j.efsa.2021.6419"
40006950,"A Systematic Literature Review of Variables Associated with the Occurrence of African Swine Fever","Dhollander S, Chinchio E, Tampach S, Mur L, Méroc E, Thulke HH, Cortiñas JA, Boklund AE, Stahl K, Stegeman JA.","Viruses. 2025 Jan 30	17(2):192. doi: 10.3390/v17020192.","Dhollander S","Viruses","2025","2025/02/26","PMC11860392","","10.3390/v17020192"
36839424,"Management of a Focal Introduction of ASF Virus in Wild Boar: The Belgian Experience","Licoppe A, De Waele V, Malengreaux C, Paternostre J, Van Goethem A, Desmecht D, Herman M, Linden A.","Pathogens. 2023 Jan 17	12(2):152. doi: 10.3390/pathogens12020152.","Licoppe A","Pathogens","2023","2023/02/25","PMC9961158","","10.3390/pathogens12020152"
30862947,"Epidemiological evaluation of Latvian control measures for African swine fever in wild boar on the basis of surveillance data","Schulz K, Oļševskis E, Staubach C, Lamberga K, Seržants M, Cvetkova S, Conraths FJ, Sauter-Louis C.","Sci Rep. 2019 Mar 12	9(1):4189. doi: 10.1038/s41598-019-40962-3.","Schulz K","Sci Rep","2019","2019/03/14","PMC6414528","","10.1038/s41598-019-40962-3"
33291039,"Hunters' view on the control of African swine fever in wild boar. A participatory study in Latvia","Urner N, Seržants M, Užule M, Sauter-Louis C, Staubach C, Lamberga K, Oļševskis E, Conraths FJ, Schulz K.","Prev Vet Med. 2021 Jan	186:105229. doi: 10.1016/j.prevetmed.2020.105229. Epub 2020 Dec 1.","Urner N","Prev Vet Med","2021","2020/12/08","","","10.1016/j.prevetmed.2020.105229"
35891404,"Changes in Estimating the Wild Boar Carcasses Sampling Effort: Applying the EFSA ASF Exit Strategy by Means of the WBC-Counter Tool","Cappai S, Baldi I, Desini P, Pintore A, Denurra D, Cherchi M, Rolesu S, Mandas D, Franzoni G, Fiori MS, Oggiano A, Feliziani F, Guberti V, Loi F.","Viruses. 2022 Jun 28	14(7):1424. doi: 10.3390/v14071424.","Cappai S","Viruses","2022","2022/07/27","PMC9319840","","10.3390/v14071424"
29713637,"Relevant Measures to Prevent the Spread of African Swine Fever in the European Union Domestic Pig Sector","Jurado C, Martínez-Avilés M, De La Torre A, Štukelj M, de Carvalho Ferreira HC, Cerioli M, Sánchez-Vizcaíno JM, Bellini S.","Front Vet Sci. 2018 Apr 16	5:77. doi: 10.3389/fvets.2018.00077. eCollection 2018.","Jurado C","Front Vet Sci","2018","2018/05/02","PMC5912175","","10.3389/fvets.2018.00077"
39020344,"Perceptions and practices of Swedish wild boar hunters in relation to African swine fever before the first outbreak in Sweden","Chenais E, Ernholm L, Brunzell AF, Mård K, Svensson L, Lindahl JF, Lewerin SS.","BMC Vet Res. 2024 Jul 17	20(1):320. doi: 10.1186/s12917-024-04183-9.","Chenais E","BMC Vet Res","2024","2024/07/17","PMC11253465","","10.1186/s12917-024-04183-9"
32818692,"Hunters' Acceptance of Measures against African Swine Fever in Wild Boar in Estonia","Urner N, Mõtus K, Nurmoja I, Schulz J, Sauter-Louis C, Staubach C, Conraths FJ, Schulz K.","Prev Vet Med. 2020 Sep	182:105121. doi: 10.1016/j.prevetmed.2020.105121. Epub 2020 Aug 11.","Urner N","Prev Vet Med","2020","2020/08/21","","","10.1016/j.prevetmed.2020.105121"
36558800,"A Novel Tool to Assess the Risk for African Swine Fever in Hunting Environments: The Balkan Experience","Orrico M, Hovari M, Beltrán-Alcrudo D.","Pathogens. 2022 Dec 3	11(12):1466. doi: 10.3390/pathogens11121466.","Orrico M","Pathogens","2022","2022/12/23","PMC9787848","","10.3390/pathogens11121466"
33937371,"A Comparison of Perceptions of Estonian and Latvian Hunters With Regard to the Control of African Swine Fever","Urner N, Sauter-Louis C, Staubach C, Conraths FJ, Schulz K.","Front Vet Sci. 2021 Apr 14	8:642126. doi: 10.3389/fvets.2021.642126. eCollection 2021.","Urner N","Front Vet Sci","2021","2021/05/03","PMC8079805","","10.3389/fvets.2021.642126"
40909124,"From Catastrophe to Hope: Hunters' Experiences in the Eradication of Sweden's First African Swine Fever Outbreak","Gröndal H, Stenberg H, Ståhl K, Lewerin SS, Chenais E.","Transbound Emerg Dis. 2025 Aug 27	2025:6407552. doi: 10.1155/tbed/6407552. eCollection 2025.","Gröndal H","Transbound Emerg Dis","2025","2025/09/05","PMC12408132","","10.1155/tbed/6407552"
31572734,"Standardized Risk Analysis Approach Aimed to Evaluate the Last African Swine Fever Eradication Program Performance, in Sardinia","Loi F, Cappai S, Coccollone A, Rolesu S.","Front Vet Sci. 2019 Sep 13	6:299. doi: 10.3389/fvets.2019.00299. eCollection 2019.","Loi F","Front Vet Sci","2019","2019/10/02","PMC6753231","","10.3389/fvets.2019.00299"
32625771,"Epidemiological analyses of African swine fever in the European Union (November 2017 until November 2018)","European Food Safety Authority (EFSA)	Boklund A, Cay B, Depner K, Földi Z, Guberti V, Masiulis M, Miteva A, More S, Olsevskis E, Šatrán P, Spiridon M, Stahl K, Thulke HH, Viltrop A, Wozniakowski G, Broglia A, Cortinas Abrahantes J, Dhollander S, Gogin A, Verdonck F, Amato L, Papanikolaou A, Gortázar C.","EFSA J. 2018 Nov 29	16(11):e05494. doi: 10.2903/j.efsa.2018.5494. eCollection 2018 Nov.","European Food Safety Authority (EFSA)","EFSA J","2018","2020/07/07","PMC7009685","","10.2903/j.efsa.2018.5494"
33099152,"Application of the World Café method to discuss the efficiency of African swine fever control strategies in European wild boar (Sus scrofa) populations","Jori F, Chenais E, Boinas F, Busauskas P, Dholllander S, Fleischmann L, Olsevskis E, Rijks JM, Schulz K, Thulke HH, Viltrop A, Stahl K.","Prev Vet Med. 2020 Dec	185:105178. doi: 10.1016/j.prevetmed.2020.105178. Epub 2020 Oct 15.","Jori F","Prev Vet Med","2020","2020/10/25","","","10.1016/j.prevetmed.2020.105178"
32625356,"Epidemiological analyses of African swine fever in the Baltic States and Poland: (Update September 2016-September 2017)","European Food Safety Authority	Depner K, Gortazar C, Guberti V, Masiulis M, More S, Oļševskis E, Thulke HH, Viltrop A, Woźniakowski G, Cortiñas Abrahantes J, Gogin A, Verdonck F, Dhollander S.","EFSA J. 2017 Nov 7	15(11):e05068. doi: 10.2903/j.efsa.2017.5068. eCollection 2017 Nov.","European Food Safety Authority","EFSA J","2017","2020/07/07","PMC7009877","","10.2903/j.efsa.2017.5068"
